# Supplementary material for: BLOC-3 Mutated in Hermansky-Pudlak Syndrome Is a Rab32/38 Guanine Nucleotide Exchange Factor
Source: Curr Biol. 2012 Nov 20;22(22):2135–9. doi: 10.1016/j.cub.2012.09.020 (PMC3502862; doi:10.1016/j.cub.2012.09.020)
Supplement: Table S1. siRNA Sequences Used in This Study, Related to Supplemental Experimental Procedures [file mmc2.xls]

## Sheet: Table S1
Table S1. siRNA Sequences Used in This Study, Related to Experimental Procedures
Gene	Supplier	siRNA Sequences
MON1A	QIAGEN	CACGCACACAUCUCUUACCUA
MON1A	Dharmacon	CUACUACAGCGUUGCCCAA, CACAAGAGCUGGCGCAGGA, CCUACAGACAUGCGCCAGA, CCACAAUGCCUCUCGCCCA
CCZ1	Dharmacon	UCUAUAACGAUCAGCUCAU, GAUUAGAAAUGUCGGAUUG, GGUCAUGGUUGUUCGGAAU, GCGUCAAGCUUCUGAAAGA
HPS1_Q1	QIAGEN	CTCCATGACGATGCTGGAGAA
HPS1_Q10	QIAGEN	ATGCCTGTTCATTGCCATCAA
HPS1	Dharmacon	AAUGGCAACUUCCUGUAUG, CUGGACAGAUCAGGAGUUU, UGAAGUUCGGGCAGUCAGA, GCGUCUUGGUGGCCACUGA
HPS4_Q6	QIAGEN	AAGCGGTTTCTGGATCAGCTA
HPS4_Q7	QIAGEN	CCCGCGCTTTATGAAATGACT
HPS4	Dharmacon	GAGAACGGAUGCUUGUCUG, CAAUGGACCUGUUUCCCUA, UAUAAAGGACUGAUUGUCA, GCAAGCGGUUUCUGGAUCA
RAB7	Dharmacon	CUAGAUAGCUGGAGAGAUG, AAACGGAGGUGGAGCUGUA, GAUGGUGGAUGACAGGCUA, GGGAAGACAUCACUCAUGA
RAB32	Dharmacon	CAACAUGACCCGAGUAUAC, GACAGUAGCCAGAGUCCUU, AAAGUGAUCUGGAUAGUAA, CUGCAAAGGAUAACAUAAA
RAB38	Dharmacon	GCAAAUGAGUGUGACCUAA, UAUCGCAGGUCAAGAAAGA, GGAGCACGGUUUCGUAGGA, GAGAAGCYAUGGGUGCAUU
